# Supplementary material for: An estrogen receptor/E2F1/CDKN3 axis protects from UV-induced skin cancers in females
Source: EMBO Rep. 2026 Mar 24;27(9):2434–61. doi: 10.1038/s44319-026-00743-2 (PMC13171903; doi:10.1038/s44319-026-00743-2)
Supplement: Supplementary file 7 — Source data Fig. 1 [file 44319_2026_743_MOESM7_ESM.zip]

Archive with 28 entries (22 files):
- Figure 1/
- Figure 1/1D/
- Figure 1/1D/Atypia_grade.xlsx
- Figure 1/1D/README_Atypia_grade.txt
- Figure 1/1A/
- Figure 1/1A/README_PercentageDorsalSkinaffected.txt
- Figure 1/1A/SP2338_female_dorsalpicture.tiff
- Figure 1/1A/Thumbs.db
- Figure 1/1A/SP2505_male_dorsalpicture.tiff
- Figure 1/1A/PercentageDorsalSkinaffected.xlsx
- Figure 1/1C/
- Figure 1/1C/WT T0h_1F_slide-2023-08-04T11-28-21-R2-S18_20.0x.tiff
- Figure 1/1C/README_H&Estainedimages.txt
- Figure 1/1C/WT T72h_17F_20.0x.tiff
- Figure 1/1C/Thumbs.db
- Figure 1/1C/WT T0h_1M_slide-2023-08-04T11-16-57-R2-S14_20.0x.tiff
- Figure 1/1C/WT T72h_82M_20.0x.tiff
- Figure 1/1C/WT T24h_8M_slide-2023-08-04T10-55-43-R2-S5_20.0x.tiff
- Figure 1/1C/WT T24h_14F_slide-2023-08-04T11-53-12-R3-S3_20.0x.tiff
- Figure 1/1E/
- Figure 1/1E/Epidermal_thickness.xlsx
- Figure 1/1E/README_Epidermal_thickness.txt
- Figure 1/1B/
- Figure 1/1B/Percentage_Tumors.xlsx
- Figure 1/1B/Male_SCC II_20x.tiff
- Figure 1/1B/Female_AK IV_20x.tiff
- Figure 1/1B/Thumbs.db
- Figure 1/1B/README_Percentage_Tumors.txt
