# Supplementary material for: An estrogen receptor/E2F1/CDKN3 axis protects from UV-induced skin cancers in females
Source: EMBO Rep. 2026 Mar 24;27(9):2434–61. doi: 10.1038/s44319-026-00743-2 (PMC13171903; doi:10.1038/s44319-026-00743-2)
Supplement: Supplementary file 7 — Source data Fig. 1 [file 44319_2026_743_MOESM7_ESM.zip › Figure 1/1D/Atypia_grade.xlsx]

## Sheet: Feuil1
	Grade 0 No atypia	Grade 1 Discrete atypia	Grade 2 Intermediate atypia	Grade 3 Severe atypia
Female	0	25	50	25
Male	0	33.3	66.7	0
Female	0	0	33.3	66.7
Male	0	13.3	80	6.7
Female	88.9	11.1	0	0
Male	80	20	0	0
