# Supplementary material for: An estrogen receptor/E2F1/CDKN3 axis protects from UV-induced skin cancers in females
Source: EMBO Rep. 2026 Mar 24;27(9):2434–61. doi: 10.1038/s44319-026-00743-2 (PMC13171903; doi:10.1038/s44319-026-00743-2)
Supplement: Supplementary file 7 — Source data Fig. 1 [file 44319_2026_743_MOESM7_ESM.zip › Figure 1/1D/README_Atypia_grade.txt]

Atypia grade excel file:

Row 1: Atypia grade 
Row 2: Percentage of epidermal atypia 72 hours post UV exposure grading in female mice 
Row 3: Percentage of epidermal atypia 72 hours post UV exposure grading in male mice 
Row 4: Percentage of epidermal atypia 24 hours post UV exposure grading in female mice 
Row 5: Percentage of epidermal atypia 24 hours post UV exposure grading in male mice 
Row 6: Percentage of epidermal atypia grading in female control mice 
Row 7: Percentage of epidermal atypia grading in male control mice 
