# Supplementary material for: An estrogen receptor/E2F1/CDKN3 axis protects from UV-induced skin cancers in females
Source: EMBO Rep. 2026 Mar 24;27(9):2434–61. doi: 10.1038/s44319-026-00743-2 (PMC13171903; doi:10.1038/s44319-026-00743-2)
Supplement: Supplementary file 7 — Source data Fig. 1 [file 44319_2026_743_MOESM7_ESM.zip › Figure 1/1A/README_PercentageDorsalSkinaffected.txt]

PercentageDorsalSkinaffected excel file:

Two sheets:
- males : percentage of dorsal skin affected in male mice
- females : percentage of dorsal skin affected in female mice

In each files : 
Column A: (mice): mouse identification
Column B: (total dorsal area): total dorsal skin surface
Column C: (affected dorsal area): surface of the dorsal skin affected
Column D: (% dorsal affected): percentage of dorsal skin affected
