# Supplementary material for: An estrogen receptor/E2F1/CDKN3 axis protects from UV-induced skin cancers in females
Source: EMBO Rep. 2026 Mar 24;27(9):2434–61. doi: 10.1038/s44319-026-00743-2 (PMC13171903; doi:10.1038/s44319-026-00743-2)
Supplement: Supplementary file 7 — Source data Fig. 1 [file 44319_2026_743_MOESM7_ESM.zip › Figure 1/1A/PercentageDorsalSkinaffected.xlsx]

## Sheet: males
mice	total dorsal area	affected dorsal area	% dorsal affected
SP2312	15.462	12.212	78.9807
SP2353	16.43	7.812	47.5472
SP2378	14.281	9.672	67.7263
SP2410	14.786	9.348	63.222
SP2418	13.62	6.877	50.4919
SP2505	14.74	11.955	81.1058

## Sheet: females
mice	total dorsal area	affected dorsal area	% dorsal affected
SP2338	15.01	3.963	26.4024
SP2349	16.397	4.886	29.7981
SP2357	13.688	4.987	36.4334
SP2359	13.947	3.692	26.4716
SP2459	15.459	3.694	23.8955
SP2501	14.968	2.551	17.043
