# Supplementary material for: An estrogen receptor/E2F1/CDKN3 axis protects from UV-induced skin cancers in females
Source: EMBO Rep. 2026 Mar 24;27(9):2434–61. doi: 10.1038/s44319-026-00743-2 (PMC13171903; doi:10.1038/s44319-026-00743-2)
Supplement: Supplementary file 7 — Source data Fig. 1 [file 44319_2026_743_MOESM7_ESM.zip › Figure 1/1C/README_H&Estainedimages.txt]

H&E stained images:

WT T0h_1F_slide-2023-08-04T11-28-21-R2-S18_20.0x : Female No UV
WT T0h_1M_slide-2023-08-04T11-16-57-R2-S14_20.0x: Male No UV
WT T24h_8M_slide-2023-08-04T10-55-43-R2-S5_20.0x: Male 24 hours post-UV
WT T24h_14F_slide-2023-08-04T11-53-12-R3-S3_20.0x: Female 24 hours post-UV
WT T72h_17F_20.0x: Female 72 hours post-UV
WT T72h_82M_20.0x: Male 72 hours post-UV
