# Supplementary material for: An estrogen receptor/E2F1/CDKN3 axis protects from UV-induced skin cancers in females
Source: EMBO Rep. 2026 Mar 24;27(9):2434–61. doi: 10.1038/s44319-026-00743-2 (PMC13171903; doi:10.1038/s44319-026-00743-2)
Supplement: Supplementary file 7 — Source data Fig. 1 [file 44319_2026_743_MOESM7_ESM.zip › Figure 1/1E/Epidermal_thickness.xlsx]

## Sheet: Feuil2
No UV		24h		72h
Male	Female	Male	Female	Male	Female
25.63	31.95	54.95	54.22	80.3575	56.86
35.22	31.03	57.83	48.11	75.63	51.0925
35.17	31.57	26.88	45.56	72.035	61.055
26.17	38.19	34.37	51.76	60.0075	58.96
19.1825	30.44	33.66	41.66
19.3475	35.42	27.22	44.09
	29.81	48.32	37.39
	29.1475	30.61	49.49
		37.2725	45.39
		28.115	30.57
		27.4275	53.8525
		33.125	36.7675
		33.8375	48.0725
