# Supplementary material for: An estrogen receptor/E2F1/CDKN3 axis protects from UV-induced skin cancers in females
Source: EMBO Rep. 2026 Mar 24;27(9):2434–61. doi: 10.1038/s44319-026-00743-2 (PMC13171903; doi:10.1038/s44319-026-00743-2)
Supplement: Supplementary file 7 — Source data Fig. 1 [file 44319_2026_743_MOESM7_ESM.zip › Figure 1/1E/README_Epidermal_thickness.txt]

Epidermis thickness excel file:

Column A: Epidermis thickness in male control mice (No UV)
Column B: Epidermis thickness in female control mice (No UV)
Column C: Epidermis thickness in male 24 hours post UV exposure
Column D: Epidermis thickness in female 24 hours post UV exposure
Column E: Epidermis thickness in male 72 hours post UV exposure
Column F: Epidermis thickness in female 72 hours post UV exposure
