# Supplementary material for: An estrogen receptor/E2F1/CDKN3 axis protects from UV-induced skin cancers in females
Source: EMBO Rep. 2026 Mar 24;27(9):2434–61. doi: 10.1038/s44319-026-00743-2 (PMC13171903; doi:10.1038/s44319-026-00743-2)
Supplement: Supplementary file 7 — Source data Fig. 1 [file 44319_2026_743_MOESM7_ESM.zip › Figure 1/1B/Percentage_Tumors.xlsx]

## Sheet: Feuil1
	AK I	AK II	AK III	SCC I	SCC II	SCC III
Female	16.3	11.6	23.3	16.3	18.6	14
Male	2.5	5	15	10	45	22.5
