# Supplementary material for: An estrogen receptor/E2F1/CDKN3 axis protects from UV-induced skin cancers in females
Source: EMBO Rep. 2026 Mar 24;27(9):2434–61. doi: 10.1038/s44319-026-00743-2 (PMC13171903; doi:10.1038/s44319-026-00743-2)
Supplement: Supplementary file 7 — Source data Fig. 1 [file 44319_2026_743_MOESM7_ESM.zip › Figure 1/1B/README_Percentage_Tumors.txt]

Percentage_Tumors excel file:

Row 1: type of lesions actinic keratosis (AK) and squamous cell carcinoma (SCC), I: Grade I, II: Grade II, III: Grade III
Row 2: percentage of tumors type in females 
Row 3: percentage of tumors type in males
