# Supplementary material for: An estrogen receptor/E2F1/CDKN3 axis protects from UV-induced skin cancers in females
Source: EMBO Rep. 2026 Mar 24;27(9):2434–61. doi: 10.1038/s44319-026-00743-2 (PMC13171903; doi:10.1038/s44319-026-00743-2)
Supplement: Supplementary file 8 — Source data Fig. 2 [file 44319_2026_743_MOESM8_ESM.zip]

Archive with 28 entries (24 files):
- Figure 2/
- Figure 2/2C/
- Figure 2/2C/README_NumberCCTT.txt
- Figure 2/2C/NumberCCTT.xlsx
- Figure 2/2C/README_Numberofmutations.txt
- Figure 2/2C/README_Burden.txt
- Figure 2/2C/Burden.xlsx
- Figure 2/2C/Numberofmutations.xlsx
- Figure 2/2A/
- Figure 2/2A/Skin43M_T0H_WT_CPD_Obj40x.tifSB.tif
- Figure 2/2A/Skin38M_WT_CPD_Obj40x4T24h.tifSB.tif
- Figure 2/2A/README_CPDpercentage.txt
- Figure 2/2A/Skin9Fwt_T1H_CPD_Obj40x2.tifSB.tif
- Figure 2/2A/Skin59F_WT_T24H_CPD_Obj40x2T24h.tifSB.tif
- Figure 2/2A/Skin45F_WT_T0H_CPD_Obj40x.tifSB.tif
- Figure 2/2A/Thumbs.db
- Figure 2/2A/8Mwt_T1H_CPD_Obj40x3-1.tifSB.tif
- Figure 2/2A/CPDpercentage.xlsx
- Figure 2/2A/README_CPDimmunofluorescence_images.txt
- Figure 2/2B/
- Figure 2/2B/Skin43M_WT_T0H_H2Ax_Obj40x.tifSB.tif
- Figure 2/2B/README_gammaH2AXimmunofluorescence_images.txt
- Figure 2/2B/gH2AXpercentage.xlsx
- Figure 2/2B/Thumbs.db
- Figure 2/2B/21F_T24h_+_Obj40x2.tifSB.tif
- Figure 2/2B/README_gH2AXpercentage.txt
- Figure 2/2B/Skin45F_WT_T0H_H2Ax_Obj40x.tifSB.tif
- Figure 2/2B/Skin57M_WT_T24H_H2Ax_Obj40x3.tifSB.tif
