# Supplementary material for: An estrogen receptor/E2F1/CDKN3 axis protects from UV-induced skin cancers in females
Source: EMBO Rep. 2026 Mar 24;27(9):2434–61. doi: 10.1038/s44319-026-00743-2 (PMC13171903; doi:10.1038/s44319-026-00743-2)
Supplement: Supplementary file 8 — Source data Fig. 2 [file 44319_2026_743_MOESM8_ESM.zip › Figure 2/2C/README_NumberCCTT.txt]

NumberCCTT excel file:

Number of CC>TT
Row 1: duration of repeated UV exposure (2 weeks: column B, C, D); (8 weeks: column E, F, G, H); (12 weeks: column I, J, K, L, M)
Row 2: Number of CC>TT mutations in male dorsal epidermis
Row 3: Number of CC>TT mutation in female dorsal epidermis
