# Supplementary material for: An estrogen receptor/E2F1/CDKN3 axis protects from UV-induced skin cancers in females
Source: EMBO Rep. 2026 Mar 24;27(9):2434–61. doi: 10.1038/s44319-026-00743-2 (PMC13171903; doi:10.1038/s44319-026-00743-2)
Supplement: Supplementary file 8 — Source data Fig. 2 [file 44319_2026_743_MOESM8_ESM.zip › Figure 2/2C/NumberCCTT.xlsx]

## Sheet: Feuil1
Number of CC>TT	2 weeks			8 weeks				12 weeks
Male	6	13	18	185	343	146	97	330	403	604	534	181
Female	15	19	9	143	350	52		526	517	291	528
