# Supplementary material for: An estrogen receptor/E2F1/CDKN3 axis protects from UV-induced skin cancers in females
Source: EMBO Rep. 2026 Mar 24;27(9):2434–61. doi: 10.1038/s44319-026-00743-2 (PMC13171903; doi:10.1038/s44319-026-00743-2)
Supplement: Supplementary file 8 — Source data Fig. 2 [file 44319_2026_743_MOESM8_ESM.zip › Figure 2/2C/README_Numberofmutations.txt]

Numberofmutations excel file:

Number of mutations per 2mm2 dorsal skin
Column B: Number of mutations per 2mm2 skin exposure in male exposed to UV for 2 weeks
Column C: Number of mutations per 2mm2 skin exposure in female exposed to UV for 2 weeks
Column D: Number of mutations per 2mm2 skin exposure in male exposed to UV for 8 weeks
Column E: Number of mutations per 2mm2 skin exposure in female exposed to UV for 8 weeks
Column F: Number of mutations per 2mm2 skin exposure in male exposed to UV for 12 weeks
Column G: Number of mutations per 2mm2 skin exposure in female exposed to UV for 12 weeks
