# Supplementary material for: An estrogen receptor/E2F1/CDKN3 axis protects from UV-induced skin cancers in females
Source: EMBO Rep. 2026 Mar 24;27(9):2434–61. doi: 10.1038/s44319-026-00743-2 (PMC13171903; doi:10.1038/s44319-026-00743-2)
Supplement: Supplementary file 8 — Source data Fig. 2 [file 44319_2026_743_MOESM8_ESM.zip › Figure 2/2C/README_Burden.txt]

Burden excel file: 

Burden (sub/Mb)
Row 1: Mutation burden in male (column B, C, D, E, F) and in female (column G, H, I , J)
Row 2: 2 weeks: duration of repeated exposure
Row 3: 8 weeks: duration of repeated exposure
Row 4: 20 weeks: duration of repeated exposure
