# Supplementary material for: An estrogen receptor/E2F1/CDKN3 axis protects from UV-induced skin cancers in females
Source: EMBO Rep. 2026 Mar 24;27(9):2434–61. doi: 10.1038/s44319-026-00743-2 (PMC13171903; doi:10.1038/s44319-026-00743-2)
Supplement: Supplementary file 8 — Source data Fig. 2 [file 44319_2026_743_MOESM8_ESM.zip › Figure 2/2C/Burden.xlsx]

## Sheet: Feuil1
	Male					Female
2 weeks	2.33813	2.88151	4.24216			3.56935	4.16597	1.97619
8 weeks	19.6424	22.5127	14.2834	10.4465		10.11	32.9475	20.4402
20 weeks	23.638	27.9763	56.1709	40.1592	13.9221	33.966	33.4655	17.6471	35.9546
