# Supplementary material for: An estrogen receptor/E2F1/CDKN3 axis protects from UV-induced skin cancers in females
Source: EMBO Rep. 2026 Mar 24;27(9):2434–61. doi: 10.1038/s44319-026-00743-2 (PMC13171903; doi:10.1038/s44319-026-00743-2)
Supplement: Supplementary file 8 — Source data Fig. 2 [file 44319_2026_743_MOESM8_ESM.zip › Figure 2/2C/Numberofmutations.xlsx]

## Sheet: Feuil2
Number of mutations per 2mm2 dorsal skin	2 weeks		8 weeks		12 weeks
	Male	Female	Male	Female	Male	Female
	17	81	306	111	438	377
	58	97	357	118	513	465
	48	79	279	93	636	457
	21	77	360	118	463	360
	53	84	429	217	529	432
	40	67	278	101	497	306
	22	47	260	87	479	495
	47	80	310	308	317	767
	52	49	232	316	562	531
	61	76	263	114	538	570
	31	85	304	182	539	670
	54	103	267	136	520	355
	62	108	380	154	166	316
	52	90	276	236	196	559
	53	62	284	219	185	484
	47	105	353	195	238	504
	63	87	276	234	217	554
	83	88	266	283	247	528
	59	124	197	221	254	586
	49	78	401	362	324	581
	49	80	382	376	300	521
	61	84	350	460	234	475
	52	45	448	405	565	495
	65	193	377	431	398	493
	62	95	435	491	532	553
	92	73	381	355	531	447
	102	95	345	354	453	754
	51	74	435	384	545	668
	88	86	424	510	366	497
	56	88	489	388	470	632
	59	119	481	549	441	605
	62	64	376	365	405	468
	60	63	370	414	394	559
	79	18	325	448	371	555
	75	33	366	486	426	609
	60	56	367	375	389	642
	53	97	391	363	509	686
	47	70	353	467	414	579
	36	59	405	429	525	591
	39	80	342	452	584	674
	70	32	187	397	512	698
	45	65	290	246	498	181
	41	50	300	220	420	407
	69	40	220	231	418	347
	122	59	153	262	671	274
	118	58	197	378	539	422
	123	50	157	404	718	441
	102	47	255		710	308
	57	49	272		763	285
	80	47	184		790	379
	86	38	229		627	530
	98	56	136		677	451
	56	19	248		634	401
	77	52	192		687	452
	59	39	194		614	327
	88	64	238		693	292
	83	51	211		512	359
	105	64	115		645	355
	54	76	184		702	367
	71	45	206		601	386
	44		139		682	393
	80		79		530	403
	76		168		640	399
	74		106		408	594
			84		510	677
			243		527	674
			247		514	669
			121		654	537
			193		602	577
			185		472	534
			120		530	760
			168		537	689
			177		515	614
			166		779	600
			247		684	571
			228		669	643
					614	547
					522	635
					611	513
					601	585
					598	648
					768	623
					556
					431
					491
					475
					158
					267
					225
					179
					130
					143
					234
					208
					240
					212
					116
					228
					289
					193
					268
					276
					348
					429
					249
					233
					182
					285
