# Supplementary material for: An estrogen receptor/E2F1/CDKN3 axis protects from UV-induced skin cancers in females
Source: EMBO Rep. 2026 Mar 24;27(9):2434–61. doi: 10.1038/s44319-026-00743-2 (PMC13171903; doi:10.1038/s44319-026-00743-2)
Supplement: Supplementary file 8 — Source data Fig. 2 [file 44319_2026_743_MOESM8_ESM.zip › Figure 2/2A/README_CPDpercentage.txt]

CPDpercentage excel file:

Percentage of CPD positive epidermal cells
Column B: Percentage of CPD positive epidermal cells in male control mice (No UV)
Column C: Percentage of CPD positive epidermal cells in female control mice (No UV)
Column D: Percentage of CPD positive epidermal cells in male 1 hour post-UV exposure
Column E: Percentage of CPD positive epidermal cells in female 1 hour post-UV exposure
Column F: Percentage of CPD positive epidermal cells in male 24 hours post-UV exposure
Column G: Percentage of CPD positive epidermal cells in female 24 hours post-UV exposure
