# Supplementary material for: An estrogen receptor/E2F1/CDKN3 axis protects from UV-induced skin cancers in females
Source: EMBO Rep. 2026 Mar 24;27(9):2434–61. doi: 10.1038/s44319-026-00743-2 (PMC13171903; doi:10.1038/s44319-026-00743-2)
Supplement: Supplementary file 8 — Source data Fig. 2 [file 44319_2026_743_MOESM8_ESM.zip › Figure 2/2A/CPDpercentage.xlsx]

## Sheet: Feuil2
CPD	No UV		1 hour		24 hours
	Male	Female	Male	Female	Male	Female
	0	0	64.8148	65.812	46.6321	39.03
	0	0	54.5455	75.7322	41.4966	60
	0	0	73.5135	63.7363	40.2655	39.2971
					45.9184	46.8504
					42.623	48.5549
					54.5455	43.1373
					50.7874	48.4496
					44.5578	44.4444
					51.0373	35.1648
