# Supplementary material for: An estrogen receptor/E2F1/CDKN3 axis protects from UV-induced skin cancers in females
Source: EMBO Rep. 2026 Mar 24;27(9):2434–61. doi: 10.1038/s44319-026-00743-2 (PMC13171903; doi:10.1038/s44319-026-00743-2)
Supplement: Supplementary file 8 — Source data Fig. 2 [file 44319_2026_743_MOESM8_ESM.zip › Figure 2/2A/README_CPDimmunofluorescence_images.txt]

CPD immunofluorescence images:

Skin43M_T0H_WT_CPD_Obj40x.tifSB: Male No UV
Skin45F_WT_T0H_CPD_Obj40x.tifSB: Female No UV
8Mwt_T1H_CPD_Obj40x3-1.tifSB: Male 1 hour post-UV
Skin9Fwt_T1H_CPD_Obj40x2.tifSB: Female 1 hour post-UV
Skin38M_WT_CPD_Obj40x4T24h.tifSB: Male 24 hours post-UV
Skin59F_WT_T24H_CPD_Obj40x2T24h.tifSB: Female 24 hours post-UV
