# Supplementary material for: An estrogen receptor/E2F1/CDKN3 axis protects from UV-induced skin cancers in females
Source: EMBO Rep. 2026 Mar 24;27(9):2434–61. doi: 10.1038/s44319-026-00743-2 (PMC13171903; doi:10.1038/s44319-026-00743-2)
Supplement: Supplementary file 8 — Source data Fig. 2 [file 44319_2026_743_MOESM8_ESM.zip › Figure 2/2B/README_gammaH2AXimmunofluorescence_images.txt]

gammaH2AX immunofluorescence images: 

Skin43M_WT_T0H_H2Ax_Obj40x.tifSB: Male No UV
Skin45F_WT_T0H_H2Ax_Obj40x.tifSB: Female No UV
21F_T24h_+_Obj40x2.tifSB: Female 24 hours post-UV 
Skin57M_WT_T24H_H2Ax_Obj40x3.tifSB: Male 24 hours post-UV
