# Supplementary material for: An estrogen receptor/E2F1/CDKN3 axis protects from UV-induced skin cancers in females
Source: EMBO Rep. 2026 Mar 24;27(9):2434–61. doi: 10.1038/s44319-026-00743-2 (PMC13171903; doi:10.1038/s44319-026-00743-2)
Supplement: Supplementary file 8 — Source data Fig. 2 [file 44319_2026_743_MOESM8_ESM.zip › Figure 2/2B/gH2AXpercentage.xlsx]

## Sheet: Feuil2
gH2AX	No UV		24 hours
	Male	Female	Male	Female
	0	0	14.578	12.2857
	0	0	17.9283	13.7255
	0	0	10.6383	12.4378
			11.1111	9.09091
			11.2957	6.41026
			7.66423	5.92334
			18.2186	18.932
			21.1268	16.5541
			20.3636	8.73016
				21.7054
				13.4021
				19.6429
				11.7479
