# Supplementary material for: An estrogen receptor/E2F1/CDKN3 axis protects from UV-induced skin cancers in females
Source: EMBO Rep. 2026 Mar 24;27(9):2434–61. doi: 10.1038/s44319-026-00743-2 (PMC13171903; doi:10.1038/s44319-026-00743-2)
Supplement: Supplementary file 9 — Source data Fig. 3 [file 44319_2026_743_MOESM9_ESM.zip]

Archive with 28 entries (24 files):
- Figure 3/
- Figure 3/3C/
- Figure 3/3C/README_CleavedCaspase3.txt
- Figure 3/3C/33M_WT_T0H_Casp_Obj40x4_blue.tifSB.tif
- Figure 3/3C/38M_WT_T24H_Casp_Obj40x5greenblue.tifSB.tif
- Figure 3/3C/Thumbs.db
- Figure 3/3C/45F_WT_T0H_Casp_Obj40x1_blue.tifSB.tif
- Figure 3/3C/57F_WT_T24H_Casp_Obj40x1bluegreen.tifSB.tif
- Figure 3/3C/README_CC3immunofluorescence_images.txt
- Figure 3/3C/CleavedCaspase3.xlsx
- Figure 3/3B/
- Figure 3/3B/45F_WT_T0H_K10K14_Obj40x2.tifSB.tif
- Figure 3/3B/43M_WT_T0H_K10K14_Obj40x1.tifSB.tif
- Figure 3/3B/19F_WT_T72H_K10K14_Obj40x3.tifSB.tif
- Figure 3/3B/Keratin10Keratin14.xlsx
- Figure 3/3B/84M_WT_T72H_K10K14_Obj40x2.tifSB.tif
- Figure 3/3B/Thumbs.db
- Figure 3/3B/README_Keratin10Keratin14.txt
- Figure 3/3B/README_K10K14immunofluorescence_images.txt
- Figure 3/3A/
- Figure 3/3A/README_Ki67immunofluorescence_images.txt
- Figure 3/3A/78M_WT_T72H_Ki67_Obj40x4.tifSB.tif
- Figure 3/3A/README_Ki67.txt
- Figure 3/3A/Skin45F_WT_T0H_Ki67_Obj40x1.tifSB.tif
- Figure 3/3A/54M_WT_T0H_Ki67_Obj40x4.tifSB.tif
- Figure 3/3A/Thumbs.db
- Figure 3/3A/Ki67.xlsx
- Figure 3/3A/16F_T72_WT_Ki67_Obj40x2.tifSB.tif
