# Supplementary material for: An estrogen receptor/E2F1/CDKN3 axis protects from UV-induced skin cancers in females
Source: EMBO Rep. 2026 Mar 24;27(9):2434–61. doi: 10.1038/s44319-026-00743-2 (PMC13171903; doi:10.1038/s44319-026-00743-2)
Supplement: Supplementary file 9 — Source data Fig. 3 [file 44319_2026_743_MOESM9_ESM.zip › Figure 3/3C/README_CC3immunofluorescence_images.txt]

Cleaved Caspase 3 immunofluorescence staining images:

33M_WT_T0H_Casp_Obj40x4_blue.tifSB: Male No UV
45F_WT_T0H_Casp_Obj40x1_blue.tifSB: Female No UV
38M_WT_T24H_Casp_Obj40x5greenblue.tifSB: Male 24 hours post-UV
57F_WT_T24H_Casp_Obj40x1bluegreen.tifSB: Female 24 hours post-UV
