# Supplementary material for: An estrogen receptor/E2F1/CDKN3 axis protects from UV-induced skin cancers in females
Source: EMBO Rep. 2026 Mar 24;27(9):2434–61. doi: 10.1038/s44319-026-00743-2 (PMC13171903; doi:10.1038/s44319-026-00743-2)
Supplement: Supplementary file 9 — Source data Fig. 3 [file 44319_2026_743_MOESM9_ESM.zip › Figure 3/3C/CleavedCaspase3.xlsx]

## Sheet: Feuil2
Cleaved caspase 3	No UV		24 hours
	Male	Female	Male	Female
	0	0	3.7	4.95
	0	0	4.45	2.65
	0	0	1.89	5.11
			4.26	4.73
			4.05	3.53
			4.42	3.85
