# Supplementary material for: An estrogen receptor/E2F1/CDKN3 axis protects from UV-induced skin cancers in females
Source: EMBO Rep. 2026 Mar 24;27(9):2434–61. doi: 10.1038/s44319-026-00743-2 (PMC13171903; doi:10.1038/s44319-026-00743-2)
Supplement: Supplementary file 9 — Source data Fig. 3 [file 44319_2026_743_MOESM9_ESM.zip › Figure 3/3B/Keratin10Keratin14.xlsx]

## Sheet: Feuil2
K10 + K14+	No UV		72 hours
	Male	Female	Male	Female
	25.422	7.55682	26.7839	46.9314
	44.6137	9.24451	26.7838	44.5845
	25.0466	15.4449	23.1058	46.482
	44.0538	5.9484	31.5624
		10.5235	26.9347
