# Supplementary material for: An estrogen receptor/E2F1/CDKN3 axis protects from UV-induced skin cancers in females
Source: EMBO Rep. 2026 Mar 24;27(9):2434–61. doi: 10.1038/s44319-026-00743-2 (PMC13171903; doi:10.1038/s44319-026-00743-2)
Supplement: Supplementary file 9 — Source data Fig. 3 [file 44319_2026_743_MOESM9_ESM.zip › Figure 3/3A/README_Ki67immunofluorescence_images.txt]

Ki67 immunofluorescence staining images:

54M_WT_T0H_Ki67_Obj40x4.tifSB: Male No UV
Skin45F_WT_T0H_Ki67_Obj40x1.tifSB: Female No UV
78M_WT_T72H_Ki67_Obj40x4.tifSB: Male 72 hours post-UV
16F_T72_WT_Ki67_Obj40x2.tifSB: Female 72 hours post-UV
