# Supplementary material for: An estrogen receptor/E2F1/CDKN3 axis protects from UV-induced skin cancers in females
Source: EMBO Rep. 2026 Mar 24;27(9):2434–61. doi: 10.1038/s44319-026-00743-2 (PMC13171903; doi:10.1038/s44319-026-00743-2)
Supplement: Supplementary file 9 — Source data Fig. 3 [file 44319_2026_743_MOESM9_ESM.zip › Figure 3/3A/README_Ki67.txt]

Ki67 excel file:

percentage of Ki67 positive epidermal cells
Column B: Percentage of Ki67 positive epidermal cells in male control mice (No UV)
Column C: Percentage of Ki67 positive epidermal cells in female control mice (No UV)
Column D: Percentage of Ki67 positive epidermal cells in male 72 hours post-UV
Column E: Percentage of Ki67 positive epidermal cells in female 72 hours post-UV
