# Supplementary material for: An estrogen receptor/E2F1/CDKN3 axis protects from UV-induced skin cancers in females
Source: EMBO Rep. 2026 Mar 24;27(9):2434–61. doi: 10.1038/s44319-026-00743-2 (PMC13171903; doi:10.1038/s44319-026-00743-2)
Supplement: Supplementary file 9 — Source data Fig. 3 [file 44319_2026_743_MOESM9_ESM.zip › Figure 3/3A/Ki67.xlsx]

## Sheet: Feuil2
Ki67	No UV		72 Hours
	Male	Female	Male	Female
	23.9875	28.972	43.75	21.2418
	26.3374	22.4359	44.2822	35.0932
	27.758	27.6398	41.4085	26.1494
	22.0974	27.9503	38.024	38.0403
	23.8739	29.9652	43.8312	34.1808
			50.1385
