# Supplementary material for: An estrogen receptor/E2F1/CDKN3 axis protects from UV-induced skin cancers in females
Source: EMBO Rep. 2026 Mar 24;27(9):2434–61. doi: 10.1038/s44319-026-00743-2 (PMC13171903; doi:10.1038/s44319-026-00743-2)
Supplement: Supplementary file 10 — Source data Fig. 4 [file 44319_2026_743_MOESM10_ESM.zip]

Archive with 7 entries (4 files):
- Figure 4/
- Figure 4/4D/
- Figure 4/4D/TranscriptionFactors.xlsx
- Figure 4/4D/README_TranscriptionFactors.txt
- Figure 4/4C/
- Figure 4/4C/README_GeneOntologyPathways.txt
- Figure 4/4C/GeneOntologyPathways.xlsx
