# Supplementary material for: An estrogen receptor/E2F1/CDKN3 axis protects from UV-induced skin cancers in females
Source: EMBO Rep. 2026 Mar 24;27(9):2434–61. doi: 10.1038/s44319-026-00743-2 (PMC13171903; doi:10.1038/s44319-026-00743-2)
Supplement: Supplementary file 10 — Source data Fig. 4 [file 44319_2026_743_MOESM10_ESM.zip › Figure 4/4D/TranscriptionFactors.xlsx]

## Sheet: Feuil5
	Female						Male
Transcription factors	E2F4	FOXM1	SPI1	TAF1	USF2	CREB1	IRF8	ZEB1	E2F4	MYC	MAX
_log10 (p-value)	14.7471	12.2565	1.8245	6.36151	3.51286	3.23958	2.16582	1.45084	3.00789	2.68313	2.35897
