# Supplementary material for: An estrogen receptor/E2F1/CDKN3 axis protects from UV-induced skin cancers in females
Source: EMBO Rep. 2026 Mar 24;27(9):2434–61. doi: 10.1038/s44319-026-00743-2 (PMC13171903; doi:10.1038/s44319-026-00743-2)
Supplement: Supplementary file 10 — Source data Fig. 4 [file 44319_2026_743_MOESM10_ESM.zip › Figure 4/4D/README_TranscriptionFactors.txt]

TranscriptionFactors excel file:

Transcription factors analysis
Row 2: Name of the transcription factors identified in female samples (column B, C, D, E, F, G) and in male samples (column I, J, K, L)
Row 3: -log10 (p-value) 
