# Supplementary material for: An estrogen receptor/E2F1/CDKN3 axis protects from UV-induced skin cancers in females
Source: EMBO Rep. 2026 Mar 24;27(9):2434–61. doi: 10.1038/s44319-026-00743-2 (PMC13171903; doi:10.1038/s44319-026-00743-2)
Supplement: Supplementary file 10 — Source data Fig. 4 [file 44319_2026_743_MOESM10_ESM.zip › Figure 4/4C/README_GeneOntologyPathways.txt]

GeneOntologyPathways excel file:

Gene Ontology Pathways 
Two sheets: 
Male: Gene ontology pathway analysis of the genes significantly dysregulated in response to acute UV exposure specifically in male
Female: Gene ontology pathway analysis of the genes significantly dysregulated in response to acute UV exposure specifically in female

In each sheet:
Column A: Gene Ontology 
Column B: Enrichment Score
Column C: Count: gene number
Column D: P-value
Column E: Genes: list of genes identified 
