# Supplementary material for: An estrogen receptor/E2F1/CDKN3 axis protects from UV-induced skin cancers in females
Source: EMBO Rep. 2026 Mar 24;27(9):2434–61. doi: 10.1038/s44319-026-00743-2 (PMC13171903; doi:10.1038/s44319-026-00743-2)
Supplement: Supplementary file 10 — Source data Fig. 4 [file 44319_2026_743_MOESM10_ESM.zip › Figure 4/4C/GeneOntologyPathways.xlsx]

## Sheet: Male
Gene Ontology	Enrichment Score	Count	PValue	Genes
GO:0002376~immune system process	1.77834	37	0.000430193	C1QA, SLFN8, CD40, CLEC4N, AHR, IFIT3, C3, SIT1, UBL7, PLA2G2F, GBP2B, XRCC6, DBNL, RSAD2, IFI204, CD300A, TAP1, SSC5D, MPEG1, PSMB8, PML, TLR1, BST2, HCK, SFPQ, AIM2, TEC, BCL6, CD8A, GPR183, POLR3F, TLR9, ORAI1, MASP2, IRF5, TLR7, BPIFC
GO:0043981~histone H4-K5 acetylation	1.60169	4	0.0171824	ING5, MEAF6, WDR5, HCFC1
GO:0015031~protein transport	1.43289	35	0.0128011	NUP107, STXBP1, USO1, RRBP1, SNX33, PSEN1, SNX11, SDAD1, NUP160, AP4M1, XPO4, TOM1, AP1S3, SEC61B, TBC1D17, NDC1, TIMM8B, ATG3, RAB2B, SLC15A2, RAB4B, CTNS, TAP1, RAB3IL1, FUZ, AP5B1, PEX14, EHD3, RAB37, SNX14, RAB34, RANGRF, AAGAB, HAP1, BLZF1
GO:0042752~regulation of circadian rhythm	1.3148	7	0.0340663	SFPQ, PRKAA2, CRY2, HNRNPD, NR1D2, CSNK1E, PML
GO:0006189~'de novo' IMP biosynthetic process	1.27072	3	0.0168294	PPAT, GART, PFAS
GO:0006508~proteolysis	1.10427	29	0.0882476	RNPEPL1, MINDY1, TMPRSS4, PLAT, PSEN1, HINT1, MMP25, CASP8, ANPEP, RNPEP, USP1, USP50, CTSF, LTA4H, TGM2, METAP1D, MST1, TMPRSS11G, PSMB8, PRSS53, TMPRSS11D, PREPL, ADAM15, XPNPEP1, TPP1, MASP2, EIF3F, UQCRC2, TRABD2B

## Sheet: Female
Gene Ontology	Enrichment Score	Count	PValue	Genes
GO:0007049~cell cycle	9.49319	62	2.70462e-11	GPSM2, TXNL4B, NCAPG2, BUB1B, BRCA1, KIF11, FOXM1, MKI67, NIPBL, PTTG1, MIS18BP1, CHMP1B, NUF2, POGZ, OIP5, KNTC1, TRIM21, DLGAP5, DUSP1, CEP131, KNL1, ESCO2, MASTL, CDC25C, KNSTRN, CIT, CCNA2, SGO1, LATS2, SAPCD2, INCENP, CENPC1, KIF2C, KIF20B, TSG101, CDCA3, PPM1D, AURKB, CCNB2, CCNB1, RACGAP1, EPB41L2, RBBP8, CLSPN, ECT2, CLASP2, PLK3, ZFP830, SPAG5, PLK1, NDC80, ANLN, TPX2, CENPE, STAG1, PPP2…
GO:0007059~chromosome segregation	7.01787	20	2.27858e-08	TOP2A, SPAG5, KNL1, ESCO2, BRCA1, KNSTRN, NDC80, SGO1, CENPE, STAG1, PTTG1, INCENP, NUF2, CENPC1, CENPK, PHF13, KIF2C, OIP5, DLGAP5, CENPS
GO:0007018~microtubule-based movement	4.21827	11	0.00164311	CENPE, KIF18A, STARD9, KIF14, KIF24, KIF1B, KIF2C, KIF22, KIF20A, KIF11, KIF20B
GO:0006974~cellular response to DNA damage stimulus	4.11129	41	1.49543e-05	TOP2A, PIF1, MPG, TONSL, BRCA1, SMC6, FOXM1, RAD54B, NIPBL, BRIP1, PTTG1, PAXX, ZC3H12A, POGZ, RBBP8, POLL, RBBP6, CLSPN, ASCC3, ZSWIM7, RNF111, ZRANB3, GEN1, BARD1, MBD4, PLK3, ATAD5, ZBTB38, ATRX, HUWE1, SIRT6, CFAP410, MASTL, WDR76, CDK9, NEIL2, TAOK3, ERCC3, MSH5, CDKN3, CENPS
GO:0000281~mitotic cytokinesis	2.22272	9	0.00181478	ANLN, CUL7, RACGAP1, INCENP, PLK1, KIF20A, ECT2, AURKB, CIT
GO:0035825~reciprocal DNA recombination	1.65878	4	0.00346414	BARD1, BRIP1, RBBP8, BRCA1
