# Supplementary material for: An estrogen receptor/E2F1/CDKN3 axis protects from UV-induced skin cancers in females
Source: EMBO Rep. 2026 Mar 24;27(9):2434–61. doi: 10.1038/s44319-026-00743-2 (PMC13171903; doi:10.1038/s44319-026-00743-2)
Supplement: Supplementary file 11 — Source data Fig. 5 [file 44319_2026_743_MOESM11_ESM.zip]

Archive with 25 entries (20 files):
- Figure 5/
- Figure 5/5D/
- Figure 5/5D/README_CDKN3Tumors.txt
- Figure 5/5D/SP2505_male_BT5_AKIV_CDKN3_Obj40x2.tifSB.tif
- Figure 5/5D/SP2501_female_ST7_SCCII_CDKN3_Obj40x4.tifSB.tif
- Figure 5/5D/SP2505_male_BT3_SCCIII_CDKN3_Obj40x3.tifSB.tif
- Figure 5/5D/README_CDKN3Immunofluorescence_images.txt
- Figure 5/5D/Thumbs.db
- Figure 5/5D/SP2459_female_ST2_AKIV_CDKN3_Obj40x4.tifSB.tif
- Figure 5/5D/CDKN3Tumors.xlsx
- Figure 5/5C/
- Figure 5/5C/README_CDKN3_immunofluorescence_images.txt
- Figure 5/5C/SP2389_M_NoUV_+_CDKN3_Obj40x3.tifSB.tif
- Figure 5/5C/SP2494_F_NoUV_+_CDKN3_Obj40x3.tifSB.tif
- Figure 5/5C/SP2505_M_UV_+_CDKN3_Obj40x1.tifSB.tif
- Figure 5/5C/SP2501_F_UV_+_CDKN3_Obj40x2.tifSB.tif
- Figure 5/5C/CDKN3_Chronic.xlsx
- Figure 5/5C/Thumbs.db
- Figure 5/5C/README_CDKN3_Chronic.txt
- Figure 5/5A/
- Figure 5/5A/README_qPCR.txt
- Figure 5/5A/qPCR.xlsx
- Figure 5/5B/
- Figure 5/5B/README_qPCR.txt
- Figure 5/5B/qPCR.xlsx
