# Supplementary material for: An estrogen receptor/E2F1/CDKN3 axis protects from UV-induced skin cancers in females
Source: EMBO Rep. 2026 Mar 24;27(9):2434–61. doi: 10.1038/s44319-026-00743-2 (PMC13171903; doi:10.1038/s44319-026-00743-2)
Supplement: Supplementary file 11 — Source data Fig. 5 [file 44319_2026_743_MOESM11_ESM.zip › Figure 5/5D/README_CDKN3Tumors.txt]

CDKN3Tumors excel file:

Percentage of CDKN3 positive cells in AK and SCC lesions
Row 1: Actinic Keratosis (AK; column B, C,D); Squamous Cell Carcinoma (SCC: column E,F,G)
Row 2: AK and SCC collected in dorsal male mice
Row 3: AK and SCC collected in dorsal female mice
