# Supplementary material for: An estrogen receptor/E2F1/CDKN3 axis protects from UV-induced skin cancers in females
Source: EMBO Rep. 2026 Mar 24;27(9):2434–61. doi: 10.1038/s44319-026-00743-2 (PMC13171903; doi:10.1038/s44319-026-00743-2)
Supplement: Supplementary file 11 — Source data Fig. 5 [file 44319_2026_743_MOESM11_ESM.zip › Figure 5/5D/README_CDKN3Immunofluorescence_images.txt]

CDKN3 immunofluorescence in AK and SCC biopsies images:

SP2505_male_BT5_AKIV_CDKN3_Obj40x2.tifSB: Male AK
SP2459_female_ST2_AKIV_CDKN3_Obj40x4.tifSB: Female AK
SP2505_male_BT3_SCCIII_CDKN3_Obj40x3.tifSB: Male SCC
SP2501_female_ST7_SCCII_CDKN3_Obj40x4.tifSB: Female SCC
