# Supplementary material for: An estrogen receptor/E2F1/CDKN3 axis protects from UV-induced skin cancers in females
Source: EMBO Rep. 2026 Mar 24;27(9):2434–61. doi: 10.1038/s44319-026-00743-2 (PMC13171903; doi:10.1038/s44319-026-00743-2)
Supplement: Supplementary file 11 — Source data Fig. 5 [file 44319_2026_743_MOESM11_ESM.zip › Figure 5/5D/CDKN3Tumors.xlsx]

## Sheet: CDKN3
	AK			SCC
Male	15.4927	21.8455	2.28848	40.014	13.7843	10.4275
Female	6.98048	2.55302	0	3.24322	1.06442	0.242475
