# Supplementary material for: An estrogen receptor/E2F1/CDKN3 axis protects from UV-induced skin cancers in females
Source: EMBO Rep. 2026 Mar 24;27(9):2434–61. doi: 10.1038/s44319-026-00743-2 (PMC13171903; doi:10.1038/s44319-026-00743-2)
Supplement: Supplementary file 11 — Source data Fig. 5 [file 44319_2026_743_MOESM11_ESM.zip › Figure 5/5C/README_CDKN3_immunofluorescence_images.txt]

CDKN3 immunofluorescence images:

SP2389_M_NoUV_+_CDKN3_Obj40x3.tifSB: No UV male
SP2494_F_NoUV_+_CDKN3_Obj40x3.tifSB: No UV female
SP2505_M_UV_+_CDKN3_Obj40x1.tifSB: Chronic UV exposure male
SP2501_F_UV_+_CDKN3_Obj40x2.tifSB: Chronic UV exposure female
