# Supplementary material for: An estrogen receptor/E2F1/CDKN3 axis protects from UV-induced skin cancers in females
Source: EMBO Rep. 2026 Mar 24;27(9):2434–61. doi: 10.1038/s44319-026-00743-2 (PMC13171903; doi:10.1038/s44319-026-00743-2)
Supplement: Supplementary file 11 — Source data Fig. 5 [file 44319_2026_743_MOESM11_ESM.zip › Figure 5/5C/CDKN3_Chronic.xlsx]

## Sheet: Feuil1
CDKN3	Male		Female
	No UV	Chronic UV	No UV	Chronic UV
	0	36.2595	0	0.458716
	0	73.601	0	1.17647
	0	65.9976	0	0.458716
		43.1034		0.203666
		66.0274		0.542005
		22.2997		0
