# Supplementary material for: An estrogen receptor/E2F1/CDKN3 axis protects from UV-induced skin cancers in females
Source: EMBO Rep. 2026 Mar 24;27(9):2434–61. doi: 10.1038/s44319-026-00743-2 (PMC13171903; doi:10.1038/s44319-026-00743-2)
Supplement: Supplementary file 11 — Source data Fig. 5 [file 44319_2026_743_MOESM11_ESM.zip › Figure 5/5C/README_CDKN3_Chronic.txt]

CDKN3_Chronic excel file:

Percentage of CDKN3 positive epidermal cells 
Column B: Percentage of CDKN3 positive epidermal cells in male control mice (No UV)
Column C: Percentage of CDKN3 positive epidermal cells in male following UV chronic exposure 
Column D: Percentage of CDKN3 positive epidermal cells in female control mice (No UV)
Column E: Percentage of CDKN3 positive epidermal cells in female following UV chronic exposure 
