# Supplementary material for: An estrogen receptor/E2F1/CDKN3 axis protects from UV-induced skin cancers in females
Source: EMBO Rep. 2026 Mar 24;27(9):2434–61. doi: 10.1038/s44319-026-00743-2 (PMC13171903; doi:10.1038/s44319-026-00743-2)
Supplement: Supplementary file 11 — Source data Fig. 5 [file 44319_2026_743_MOESM11_ESM.zip › Figure 5/5A/qPCR.xlsx]

## Sheet: E2F1
E2F1
	Male		Female
	No UV	UV	No UV	UV
	0.265485	0.231537	1.23757	0.481006
	0.483819	0.152912	1.31743	0.642246
	0.437926	0.58085	1.63268	0.479583
	0.29567	0.219532	1.31693	1.14417
	0.396997	0.111097	0.300433	0.432659
	0.646314	0.191222	0.239627	0.508788
	0.643991	0.200678	1.08561	1.00524
	0.814918	0.282951	1.10155	0.692288
		0.294053	1.3133	0.483524
		0.673977	0.378557	0.674421
		0.556334	1.07632	0.562557

## Sheet: Cdkn3
Cdkn3
	Male		Female
	No UV	UV	No UV	UV
	0.412595	0.0979544	1.54256	1.02916
	0.202201	0.073217	1.19302	0.754618
	0.704285	0.088705	1.37233	0.0961002
	0.366473	0.364509	1.03256	0.0746834
	0.487249	0.197491	0.582938	0.44954
	0.317561	0.418111	1.1846	0.574162
	0.812814	0.106984	0.959636	0.54518
	0.494075	0.215894	1.14212	0.324055
		0.159631	1.52691	0.117102
		0.147179	0.678946	1.15814
		0.691606	0.466446	0.543963
		0.402121		0.655054
				0.228556
				1.05934
