# Supplementary material for: An estrogen receptor/E2F1/CDKN3 axis protects from UV-induced skin cancers in females
Source: EMBO Rep. 2026 Mar 24;27(9):2434–61. doi: 10.1038/s44319-026-00743-2 (PMC13171903; doi:10.1038/s44319-026-00743-2)
Supplement: Supplementary file 12 — Source data Fig. 6 [file 44319_2026_743_MOESM12_ESM.zip]

Archive with 23 entries (18 files):
- Figure 6/
- Figure 6/6C/
- Figure 6/6C/README_CDKN3expression.txt
- Figure 6/6C/CDKN3expression.xlsx
- Figure 6/6A/
- Figure 6/6A/ReadMe_Ki67_immunofluorescence_images.txt
- Figure 6/6A/Ki67_Quantification.xlsx
- Figure 6/6A/UV720_72H_Ki67_Obj20x1-1.tifSB.tif
- Figure 6/6A/Thumbs.db
- Figure 6/6A/NoUV_24H_Ki67_Obj20x3-1.tifSB.tif
- Figure 6/6A/UV720_24H_Ki67_Obj20x2.tifSB.tif
- Figure 6/6A/README_Ki67_Quantification.txt
- Figure 6/6B/
- Figure 6/6B/README_qPCR.txt
- Figure 6/6B/qPCR.xlsx
- Figure 6/6D/
- Figure 6/6D/README_CDKN3quantification.txt
- Figure 6/6D/README_CDKN3immunofluorescence_images.txt
- Figure 6/6D/CDKN3 Women SCC.tifSB.tif
- Figure 6/6D/CDKN3 Women AK.tifSB.tif
- Figure 6/6D/CDKN3 Men AK.tifSB.tif
- Figure 6/6D/CDKN3quantification.xlsx
- Figure 6/6D/CDKN3 Men SCC.tifSB.tif
