# Supplementary material for: An estrogen receptor/E2F1/CDKN3 axis protects from UV-induced skin cancers in females
Source: EMBO Rep. 2026 Mar 24;27(9):2434–61. doi: 10.1038/s44319-026-00743-2 (PMC13171903; doi:10.1038/s44319-026-00743-2)
Supplement: Supplementary file 12 — Source data Fig. 6 [file 44319_2026_743_MOESM12_ESM.zip › Figure 6/6C/README_CDKN3expression.txt]

CDKN3expression excel file:

CDKN3 mRNA expression in Normal Human Epithelial Keratinocytes (NHEK) and Squamous Cell Carcinoma (SCC)
Two sheets:
- GSE66412: CDKN3 mRNA expression in Normal Human Epithelial Keratinocytes (NHEK) and Squamous Cell Carcinoma (SCC) from public dataset GSE66412

- GSE84293: CDKN3 mRNA expression in normal human skin (NS), Actinic Keratosis (AK) and Squamous Cell Carcinoma (SCC) form public dataset GSE84293

Sheet "GSE66412":
Column B: CDKN3 Gene expression in Normal Human Epithelial Keratinocytes (NHEK)
Column C: CDKN3 Gene expression in Squamous Cell Carcinoma (SCC cells)


Sheet "GSE84293":
Columns B and C: CDKN3 gene expression in normal human skin (NS) in men (column B) and in women (column C)
Columns D and E: CDKN3 gene expression in Actinic Keratosis (AK) in men (column D) and in women (column E)
Columns F and G: CDKN3 gene expression in Squamous Cell Carcinoma (SCC) in men (column F) and in women (column G)
