# Supplementary material for: An estrogen receptor/E2F1/CDKN3 axis protects from UV-induced skin cancers in females
Source: EMBO Rep. 2026 Mar 24;27(9):2434–61. doi: 10.1038/s44319-026-00743-2 (PMC13171903; doi:10.1038/s44319-026-00743-2)
Supplement: Supplementary file 12 — Source data Fig. 6 [file 44319_2026_743_MOESM12_ESM.zip › Figure 6/6C/CDKN3expression.xlsx]

## Sheet: GSE66412
CDKN3	NHEK	SCC cells
	3.77329	26.4589
	3.43087	20.4594
	2.25914	32.2872
	5.35268	67.0141
		18.391
		20.8212
		42.6675
		11.0335

## Sheet: GSE84293
CDKN3	NS		AK		SCC
	Men	Women	Men	Women	Men	Women
	3.44543	4.3414	6.05669	3.72418	17.8139	4.65335
	3.46728		11.3463	10.6337	6.08034	11.3296
	2.57232		14.9363	5.09848	17.8661	6.8195
	4.21904		4.2668		7.65466
	4.80329		8.86052		7.8316
	2.70952		4.35765		7.58723
			10.8465
