# Supplementary material for: An estrogen receptor/E2F1/CDKN3 axis protects from UV-induced skin cancers in females
Source: EMBO Rep. 2026 Mar 24;27(9):2434–61. doi: 10.1038/s44319-026-00743-2 (PMC13171903; doi:10.1038/s44319-026-00743-2)
Supplement: Supplementary file 12 — Source data Fig. 6 [file 44319_2026_743_MOESM12_ESM.zip › Figure 6/6A/ReadMe_Ki67_immunofluorescence_images.txt]

Ki67 immunofluorescence images:

NoUV_24H_Ki67_Obj20x3-1.tifSB: Ex vivo human skin, No UV 
UV720_24H_Ki67_Obj20x2.tifSB; Ex vivo human skin, 24 hours post-UV
UV720_72H_Ki67_Obj20x1.tifSB; Ex vivo human skin, 72 hours post-UV
