# Supplementary material for: An estrogen receptor/E2F1/CDKN3 axis protects from UV-induced skin cancers in females
Source: EMBO Rep. 2026 Mar 24;27(9):2434–61. doi: 10.1038/s44319-026-00743-2 (PMC13171903; doi:10.1038/s44319-026-00743-2)
Supplement: Supplementary file 12 — Source data Fig. 6 [file 44319_2026_743_MOESM12_ESM.zip › Figure 6/6A/Ki67_Quantification.xlsx]

## Sheet: Feuil1
patients	No UV	24h	72h
1	1	0.379789	0.529661
2	1	0.495146	0.586747
3	1	0.183223	0.252261
4	1	0.254457	0.579603
