# Supplementary material for: An estrogen receptor/E2F1/CDKN3 axis protects from UV-induced skin cancers in females
Source: EMBO Rep. 2026 Mar 24;27(9):2434–61. doi: 10.1038/s44319-026-00743-2 (PMC13171903; doi:10.1038/s44319-026-00743-2)
Supplement: Supplementary file 12 — Source data Fig. 6 [file 44319_2026_743_MOESM12_ESM.zip › Figure 6/6A/README_Ki67_Quantification.txt]

Ki67_Quantification excel file:

Ki67 quantification
Column A: patient number
Column B: Percentage of Ki67 positive epidermal cells in Non-UV exposed control explants
Column C: Percentage of Ki67 positive epidermal cells in skin explants 24 hours after exposure to a single dose of UV
Column D: Percentage of Ki67 positive epidermal cells in skin explants 72 hours after exposure to a single dose of UV
