# Supplementary material for: An estrogen receptor/E2F1/CDKN3 axis protects from UV-induced skin cancers in females
Source: EMBO Rep. 2026 Mar 24;27(9):2434–61. doi: 10.1038/s44319-026-00743-2 (PMC13171903; doi:10.1038/s44319-026-00743-2)
Supplement: Supplementary file 12 — Source data Fig. 6 [file 44319_2026_743_MOESM12_ESM.zip › Figure 6/6B/README_qPCR.txt]

qPCR excel file: 

Quantification of the relative gene expression 
Two sheets:
E2F1: relative gene expression of E2F1
CDKN3: relative gene expression of CDKN3

In each sheet: 
Column A: Patients identification
Column B: mRNA level (relative to Eef1a1 and Rpl27) in epidermal samples from non-exposed (No UV)
Column C: mRNA level (relative to Eef1a1 and Rpl27) in epidermal samples from UV-exposed at 240mJ/cm2
Column D: mRNA level (relative to Eef1a1 and Rpl27) in epidermal samples from UV-exposed at 480mJ/cm2
Column E: mRNA level (relative to Eef1a1 and Rpl27) in epidermal samples from UV-exposed at 720mJ/cm2
