# Supplementary material for: An estrogen receptor/E2F1/CDKN3 axis protects from UV-induced skin cancers in females
Source: EMBO Rep. 2026 Mar 24;27(9):2434–61. doi: 10.1038/s44319-026-00743-2 (PMC13171903; doi:10.1038/s44319-026-00743-2)
Supplement: Supplementary file 12 — Source data Fig. 6 [file 44319_2026_743_MOESM12_ESM.zip › Figure 6/6B/qPCR.xlsx]

## Sheet: E2F1
qPCR E2F1
Patients	NO UV	UV 240mJ	UV 480 mJ	UV 720 mJ
1	1	1.08788	0.974318	0.776917
2	1	0.747267	0.597235	0.608215
3	1	1.07349	0.236761	0.287627
4	1	1.04311	0.744723	0.609994

## Sheet: CDKN3
qPCR CDKN3
Patients	NO UV	UV 240mJ	UV 480 mJ	UV 720 mJ
1	1	0.0891212	0.602706	0.269121
2	1	1.66051	1.03232	0.376067
3	1	0.723413	0.414065	0.220292
4	1	1.19829	0.61008	0.373064
