# Supplementary material for: An estrogen receptor/E2F1/CDKN3 axis protects from UV-induced skin cancers in females
Source: EMBO Rep. 2026 Mar 24;27(9):2434–61. doi: 10.1038/s44319-026-00743-2 (PMC13171903; doi:10.1038/s44319-026-00743-2)
Supplement: Supplementary file 12 — Source data Fig. 6 [file 44319_2026_743_MOESM12_ESM.zip › Figure 6/6D/README_CDKN3quantification.txt]

CDKN3quantification excel file:

Percentage of CDKN3 positive cells in human AK and SCC biopsies

Row 2: Percentage of CDKN3 positive cells in men AK (column B and C) and in SCC (column D and E)
Row 3: Percentage of CDKN3 positive cells in women AK (column B and C) and in SCC (column D and E)
