# Supplementary material for: An estrogen receptor/E2F1/CDKN3 axis protects from UV-induced skin cancers in females
Source: EMBO Rep. 2026 Mar 24;27(9):2434–61. doi: 10.1038/s44319-026-00743-2 (PMC13171903; doi:10.1038/s44319-026-00743-2)
Supplement: Supplementary file 12 — Source data Fig. 6 [file 44319_2026_743_MOESM12_ESM.zip › Figure 6/6D/CDKN3quantification.xlsx]

## Sheet: CDKN3
	AK		SCC
Men	3.99875	13.6602	23.2125	18.755
Women	2.2565	1.16755	6.60933	5.58967
