# Supplementary material for: An estrogen receptor/E2F1/CDKN3 axis protects from UV-induced skin cancers in females
Source: EMBO Rep. 2026 Mar 24;27(9):2434–61. doi: 10.1038/s44319-026-00743-2 (PMC13171903; doi:10.1038/s44319-026-00743-2)
Supplement: Supplementary file 13 — Source data Fig. 7 [file 44319_2026_743_MOESM13_ESM.zip]

Archive with 58 entries (48 files):
- Figure 7/
- Figure 7/7B/
- Figure 7/7B/CDKN3_A431_bis.tiff
- Figure 7/7B/README_WesternBlots.txt
- Figure 7/7B/CDKN3_A431.tiff
- Figure 7/7B/ACTIN.tiff
- Figure 7/7B/CDKN3_SCC13_bis.tiff
- Figure 7/7B/Thumbs.db
- Figure 7/7B/CDKN3_SCC13.tiff
- Figure 7/7B/ACTIN_bis.tiff
- Figure 7/7E/
- Figure 7/7E/TumorGrowth.xlsx
- Figure 7/7E/README_TumorGrowth.txt
- Figure 7/7C/
- Figure 7/7C/A431shNC.tiff
- Figure 7/7C/A431shCDKN3_bis.tiff
- Figure 7/7C/README_CFE_pictures.txt
- Figure 7/7C/A431shCDKN3.tiff
- Figure 7/7C/SCC13shCDKN3.tiff
- Figure 7/7C/A431shNC_bis.tiff
- Figure 7/7C/Thumbs.db
- Figure 7/7C/SCC13shNC_bis.tiff
- Figure 7/7C/SCC13shNC.tiff
- Figure 7/7C/ColonyFormingEfficiency.xlsx
- Figure 7/7C/SCC13shCDKN3_bis.tiff
- Figure 7/7C/README_ColonyFormingEfficiency.txt
- Figure 7/7G/
- Figure 7/7G/README_TumorsWeight.txt
- Figure 7/7G/TumorsWeight.xlsx
- Figure 7/7A/
- Figure 7/7A/README_qPCR.txt
- Figure 7/7A/qPCR.xlsx
- Figure 7/7F/
- Figure 7/7F/A431 tumors/
- Figure 7/7F/A431 tumors/A431_shNCScbe13.tiff
- Figure 7/7F/A431 tumors/A431_shCDKN3C26.tiff
- Figure 7/7F/A431 tumors/A431_shNCScbe17.tiff
- Figure 7/7F/A431 tumors/README_A431Tumors_images.txt
- Figure 7/7F/A431 tumors/Thumbs.db
- Figure 7/7F/A431 tumors/A431_shNCScbe14.tiff
- Figure 7/7F/A431 tumors/A431_shCDKN3C21.tiff
- Figure 7/7F/A431 tumors/A431_shCDKN3C25.tiff
- Figure 7/7F/A431 tumors/A431_shCDKN3C27.tiff
- Figure 7/7F/A431 tumors/A431_shNCScbe16.tiff
- Figure 7/7F/SCC13 tumors/
- Figure 7/7F/SCC13 tumors/README_SCC13tumors_images.txt
- Figure 7/7F/SCC13 tumors/C20_3.tiff
- Figure 7/7F/SCC13 tumors/C25_2.tiff
- Figure 7/7F/SCC13 tumors/Scb15_3.tiff
- Figure 7/7F/SCC13 tumors/Scb14_2.tiff
- Figure 7/7F/SCC13 tumors/Thumbs.db
- Figure 7/7F/SCC13 tumors/Scb11_2.tiff
- Figure 7/7F/SCC13 tumors/C24_3.tiff
- Figure 7/7F/SCC13 tumors/Scb12_3.tiff
- Figure 7/7F/SCC13 tumors/C22_4.tiff
- Figure 7/7D/
- Figure 7/7D/README_Cellcycleanalysis.txt
- Figure 7/7D/Cellcycleanalysis.xlsx
