# Supplementary material for: An estrogen receptor/E2F1/CDKN3 axis protects from UV-induced skin cancers in females
Source: EMBO Rep. 2026 Mar 24;27(9):2434–61. doi: 10.1038/s44319-026-00743-2 (PMC13171903; doi:10.1038/s44319-026-00743-2)
Supplement: Supplementary file 13 — Source data Fig. 7 [file 44319_2026_743_MOESM13_ESM.zip › Figure 7/7B/README_WesternBlots.txt]

Western Blots images: 
ACTIN: membrane with protein ladder showing ACTIN in A431 (first band: shNC, second band: shCDKN3) and in SCC13 (first band: shNC, second band: shCDKN3) cells.
ACTIN_bis: membrane without protein ladder showing ACTIN in A431 (first band: shNC, second band: shCDKN3) and in SCC13 (first band: shNC, second band: shCDKN3) cells.
CDKN3_A431: membrane with protein ladder showing CDKN3 in A431 cells; first band: shNC, second band: shCDKN3
CDKN3_A431_bis: membrane without protein ladder showing CDKN3 in A431 cells; first band: shNC, second band: shCDKN3 
CDKN3_SCC13: membrane with protein ladder showing CDKN3 in SCC13 cells; first band: shNC, second band: shCDKN3
CDKN3_SCC13_bis: membrane without protein ladder showing CDKN3 in SCC13 cells; first band: shNC, second band: shCDKN3 
