# Supplementary material for: An estrogen receptor/E2F1/CDKN3 axis protects from UV-induced skin cancers in females
Source: EMBO Rep. 2026 Mar 24;27(9):2434–61. doi: 10.1038/s44319-026-00743-2 (PMC13171903; doi:10.1038/s44319-026-00743-2)
Supplement: Supplementary file 13 — Source data Fig. 7 [file 44319_2026_743_MOESM13_ESM.zip › Figure 7/7E/TumorGrowth.xlsx]

## Sheet: A431
A431 tumor growth
Weeks post-injection	shNC							shCDKN3
1	0.02	0.04	0.04	0.02	0.04	0.03	0.03	0.01	0.02	0.03	0.02	0.02	0.04
2	0.02	0.03	0.04	0.05	0.03	0.02	0.02	0.04	0.03	0.03	0.03	0.05	0.03
3	0.05	0.05	0.07	0.08	0.04	0.02	0.07	0.07	0.15	0.06	0.01	0.06	0.04
4	0.13	0.05	0.13	0.2	0.05	0.03	0.15	0.09	0.16	0.06	0.01	0.08	0.07
5	0.26	0.4	0.27	0.26	0.13	0.08	0.28	0.2	0.26	0.15	0.04	0.13	0.14
6	0.38	0.6	0.37	0.77	0.37	0.22	0.58	0.25	0.39	0.25	0.06	0.15	0.15
7	0.57	0.95	0.65	0.82	0.59	0.37	0.77	0.29	0.4	0.42	0.08	0.21	0.24
8	0.75	0.99	0.74	1.36	0.6	0.65	1	0.47	0.58	0.64	0.1	0.26	0.31

## Sheet: SCC13
SCC13 tumor growth
Weeks post-injection	shNC					shCDKN3
1	0.04	0.04	0.05	0.04	0.06	0.03	0.05	0.12	0.07	0.04	0.04
2	0.02	0.04	0.04	0.03	0.07	0.04	0.04	0.06	0.03	0.03	0.04
3	0.03	0.05	0.05	0.03	0.08	0.04	0.04	0.06	0.06	0.04	0.03
4	0.07	0.04	0.03	0.02	0.06	0.02	0.03	0.07	0.06	0.05	0.01
5	0.07	0.08	0.05	0.04	0.09	0.11	0.05	0.1	0.07	0.06	0.04
6	0.09	0.06	0.06	0.06	0.06	0.11	0.05	0.1	0.08	0.07	0.05
7	0.11	0.05	0.04	0.04	0.1	0.1	0.04	0.09	0.06	0.05	0.05
8	0.11	0.08	0.07	0.05	0.08	0.15	0.05	0.11	0.07	0.04	0.13
9	0.12	0.08	0.12	0.07	0.05	0.13	0.05	0.13	0.03	0.05	0.12
10	0.21	0.17	0.17	0.06	0.07	0.2	0.05	0.11	0.03	0.03	0.12
11	0.22	0.15	0.24	0.07	0.06	0.18	0.06	0.1	0.05	0.03	0.13
12	0.37	0.24	0.3	0.12	0.06	0.15	0.06	0.08	0.04	0.03	0.15
13	0.38	0.24	0.36	0.14	0.05	0.15	0.04	0.07	0.04	0.04	0.17
14	0.73	0.35	0.31	0.18	0.05	0.21	0.07	0.08	0.02	0.05	0.23
