# Supplementary material for: An estrogen receptor/E2F1/CDKN3 axis protects from UV-induced skin cancers in females
Source: EMBO Rep. 2026 Mar 24;27(9):2434–61. doi: 10.1038/s44319-026-00743-2 (PMC13171903; doi:10.1038/s44319-026-00743-2)
Supplement: Supplementary file 13 — Source data Fig. 7 [file 44319_2026_743_MOESM13_ESM.zip › Figure 7/7E/README_TumorGrowth.txt]

TumorGrowth excel file:

Tumor growth 
two sheets:
A431: Tumor volume (cm3) of subcutaneous xenografts derived from human A431 cells after CDKN3 depletion (shCDKN3) or control (shNC)
SCC13: Tumor volume (cm3) of subcutaneous xenografts derived from human SCC13 cells after CDKN3 depletion (shCDKN3) or control (shNC)

A431:
Column A: weeks post injection
Column B-H: tumor volume (cm3) of subcutaneous xenograft cells after sh control (shNC)
Column I-N: tumor volume (cm3) of subcutaneous xenograft cells after CDKN3 depletion (shCDKN3)

In each sheet:
Column A: weeks post injection
Column B-F: tumor volume (cm3) of subcutaneous xenograft cells after sh control (shNC)
Column G-L: tumor volume (cm3) of subcutaneous xenograft cells after CDKN3 depletion (shCDKN3)
