# Supplementary material for: An estrogen receptor/E2F1/CDKN3 axis protects from UV-induced skin cancers in females
Source: EMBO Rep. 2026 Mar 24;27(9):2434–61. doi: 10.1038/s44319-026-00743-2 (PMC13171903; doi:10.1038/s44319-026-00743-2)
Supplement: Supplementary file 13 — Source data Fig. 7 [file 44319_2026_743_MOESM13_ESM.zip › Figure 7/7C/README_CFE_pictures.txt]

Colony formation assay pictures:

A431shNC: Colony formation assay picture in A431 cells shNC, uncropped and no color adjustments, the red rectangle shows what is selected in the main figure 
A431shNC_bis: Colony formation assay picture in A431 cells shNC, cropped, contrast and brightness increased. The red rectangle shows what is selected in the main figure 
SCC13shNC: Colony formation assay picture in SCC13 cells shNC, uncropped and no color adjustments, the red rectangle shows what is selected in the main figure 
SCC13shNC_bis: Colony formation assay picture in SCC13 cells shNC, cropped, contrast and brightness increased. The red rectangle shows what is selected in the main figure  
A431shCDKN3: Colony formation assay picture in A431 cells shCDKN3, uncropped and no color adjustments, the red rectangle shows what is selected in the main figure 
A431shCDKN3_bis: Colony formation assay picture in A431 cells shCDKN3, cropped, contrast and brightness increased. The red rectangle shows what is selected in the main figure 
SCC13shCDKN3: Colony formation assay picture in SCC13 cells shCDKN3, uncropped and no color adjustments, the red rectangle shows what is selected in the main figure 
SCC13shCDKN3_bis: Colony formation assay picture in SCC13 cells shCDKN3, cropped, contrast and brightness increased. The red rectangle shows what is selected in the main figure 
