# Supplementary material for: An estrogen receptor/E2F1/CDKN3 axis protects from UV-induced skin cancers in females
Source: EMBO Rep. 2026 Mar 24;27(9):2434–61. doi: 10.1038/s44319-026-00743-2 (PMC13171903; doi:10.1038/s44319-026-00743-2)
Supplement: Supplementary file 13 — Source data Fig. 7 [file 44319_2026_743_MOESM13_ESM.zip › Figure 7/7C/ColonyFormingEfficiency.xlsx]

## Sheet: A431
Colony forming efficiency
	shNC	shCDKN3
	100	23.6422
	100	29.5858
	100	33.0579

## Sheet: SCC13
Colony forming efficiency
	shNC	shCDKN3
	100	61.5
	100	62.9771
	100	58.3333
