# Supplementary material for: An estrogen receptor/E2F1/CDKN3 axis protects from UV-induced skin cancers in females
Source: EMBO Rep. 2026 Mar 24;27(9):2434–61. doi: 10.1038/s44319-026-00743-2 (PMC13171903; doi:10.1038/s44319-026-00743-2)
Supplement: Supplementary file 13 — Source data Fig. 7 [file 44319_2026_743_MOESM13_ESM.zip › Figure 7/7C/README_ColonyFormingEfficiency.txt]

ColonyFormingEfficiency excel file:

Colony forming efficiency
Two sheets:
A431: percentage of Colony forming efficiency in A431 cells
SCC13: percentage of Colony forming efficiency in SCC13 cells

in each sheet:
Column B: percentage of colony forming efficiency in sh negative control (shNC)
Column C: percentage of colony forming efficiency in shRNA mediated knockdown (shCDKN3)
