# Supplementary material for: An estrogen receptor/E2F1/CDKN3 axis protects from UV-induced skin cancers in females
Source: EMBO Rep. 2026 Mar 24;27(9):2434–61. doi: 10.1038/s44319-026-00743-2 (PMC13171903; doi:10.1038/s44319-026-00743-2)
Supplement: Supplementary file 13 — Source data Fig. 7 [file 44319_2026_743_MOESM13_ESM.zip › Figure 7/7G/README_TumorsWeight.txt]

TumorsWeight excel file:

Tumor weight (g)
two sheets: 
A431: Weight of Tumors collected 8 weeks after injection of human CDKN3-depleted (shCDKN3) or negative control (shNC) A431 cells
SCC13: Weight of Tumors collected 14 weeks after injection of human CDKN3-depleted (shCDKN3) or negative control (shNC) SCC13 cells

in each sheet: 
Column B: tumor weights (g) after injection of human negative control cells (shNC)
Column C: tumor weights (g) after injection of human CDKN3_depleted cells (shCDKN3)
