# Supplementary material for: An estrogen receptor/E2F1/CDKN3 axis protects from UV-induced skin cancers in females
Source: EMBO Rep. 2026 Mar 24;27(9):2434–61. doi: 10.1038/s44319-026-00743-2 (PMC13171903; doi:10.1038/s44319-026-00743-2)
Supplement: Supplementary file 13 — Source data Fig. 7 [file 44319_2026_743_MOESM13_ESM.zip › Figure 7/7G/TumorsWeight.xlsx]

## Sheet: A431
A431 tumor weight	shNC	shCDKN3
	0.4522	0.2122
	1.1348	0.4725
	0.4322	0.4825
	0.9186	0.0631
	0.4435	0.1449
	0.4144	0.2356
	0.6816

## Sheet: SCC13
SCC13 tumor weight	shNC	shCDKN3
	0.4566	0.0541
	0.188	0.0469
	0.1993	0.052
	0.1216	0.0212
	0.0316	0.0188
	0.4595	0.1824
