# Supplementary material for: An estrogen receptor/E2F1/CDKN3 axis protects from UV-induced skin cancers in females
Source: EMBO Rep. 2026 Mar 24;27(9):2434–61. doi: 10.1038/s44319-026-00743-2 (PMC13171903; doi:10.1038/s44319-026-00743-2)
Supplement: Supplementary file 13 — Source data Fig. 7 [file 44319_2026_743_MOESM13_ESM.zip › Figure 7/7A/README_qPCR.txt]

qPCR excel file:

CDKN3 mRNA expression in shRNA-mediated knockdown (shCDKN3) versus negative control (shNC) cells 
Two sheets: 
-A431: CDKN3 mRNA expression in shRNA-mediated knockdown (shCDKN3) versus negative control (shNC)in A431 cells
-SCC13: CDKN3 mRNA expression in shRNA-mediated knockdown (shCDKN3) versus negative control (shNC)in SCC13 cells

In each sheet:
Column B: CDKN3 mRNA expression in shNC
Column C: CDKN3 mRNA expression in shCDKN3
