# Supplementary material for: An estrogen receptor/E2F1/CDKN3 axis protects from UV-induced skin cancers in females
Source: EMBO Rep. 2026 Mar 24;27(9):2434–61. doi: 10.1038/s44319-026-00743-2 (PMC13171903; doi:10.1038/s44319-026-00743-2)
Supplement: Supplementary file 13 — Source data Fig. 7 [file 44319_2026_743_MOESM13_ESM.zip › Figure 7/7A/qPCR.xlsx]

## Sheet: A431
CDKN3	shNC	shCDKN3
	1.00159	0.130648
	1.00024	0.180012
	1.00414	0.173271

## Sheet: SCC13
CDKN3	shNC	shCDKN3
	1.00026	0.136232
	1.00226	0.232067
	1.00279	0.156912
