# Supplementary material for: An estrogen receptor/E2F1/CDKN3 axis protects from UV-induced skin cancers in females
Source: EMBO Rep. 2026 Mar 24;27(9):2434–61. doi: 10.1038/s44319-026-00743-2 (PMC13171903; doi:10.1038/s44319-026-00743-2)
Supplement: Supplementary file 13 — Source data Fig. 7 [file 44319_2026_743_MOESM13_ESM.zip › Figure 7/7F/A431 tumors/README_A431Tumors_images.txt]

Representative pictures of A431 tumors:

A431_shNCScbe13, A431_shNCScbe14, A431_shNCScbe16, A431_shNCScbe17: Uncropped images of A431 control tumors (shNC) with no background subtraction
A431_shCDKN3C21, A431_shCDKN3C25, A431_shCDKN3C26, A431_shCDKN3C27: Uncropped images of A431 depleted for CDKN3 (shCDKN3) tumors with no background subtraction
