# Supplementary material for: An estrogen receptor/E2F1/CDKN3 axis protects from UV-induced skin cancers in females
Source: EMBO Rep. 2026 Mar 24;27(9):2434–61. doi: 10.1038/s44319-026-00743-2 (PMC13171903; doi:10.1038/s44319-026-00743-2)
Supplement: Supplementary file 13 — Source data Fig. 7 [file 44319_2026_743_MOESM13_ESM.zip › Figure 7/7F/SCC13 tumors/README_SCC13tumors_images.txt]

Representative pictures of SCC13 tumors:

Scb11_2, Scb12_3, Scb14_2, Scb15_3: Uncropped images of SCC13 control tumors (shNC) with no background subtraction
C20_3, C22_4, C24_3, C25_2: Uncropped images of SCC13 depleted for CDKN3 (shCDKN3) tumors with no background subtraction
