# Supplementary material for: An estrogen receptor/E2F1/CDKN3 axis protects from UV-induced skin cancers in females
Source: EMBO Rep. 2026 Mar 24;27(9):2434–61. doi: 10.1038/s44319-026-00743-2 (PMC13171903; doi:10.1038/s44319-026-00743-2)
Supplement: Supplementary file 13 — Source data Fig. 7 [file 44319_2026_743_MOESM13_ESM.zip › Figure 7/7D/README_Cellcycleanalysis.txt]

Cellcycleanalysis excel file:

Cell cycle analysis 
Two sheets:
SCC13: average percentage of cell cycle phases of SCC13 after CDKN3 depletion (shCDKN3) or control (shNC)
A431: average percentage of cell cycle phases of A431 after CDKN3 depletion (shCDKN3) or control (shNC)

In each sheet: 
Row 3: percentage of cells in G1 phase, n= 5 independent experiments. shNC (column B, C, D, E, F); shCDKN3 (column G, H, I , J, K) 
Row 4: percentage of cells in S phase, n= 5 independent experiments. shNC (column B, C, D, E, F); shCDKN3 (column G, H, I , J, K) 
Row 5: percentage of cells in G2/M phase, n= 5 independent experiments. shNC (column B, C, D, E, F); shCDKN3 (column G, H, I , J, K) 
