# Supplementary material for: An estrogen receptor/E2F1/CDKN3 axis protects from UV-induced skin cancers in females
Source: EMBO Rep. 2026 Mar 24;27(9):2434–61. doi: 10.1038/s44319-026-00743-2 (PMC13171903; doi:10.1038/s44319-026-00743-2)
Supplement: Supplementary file 13 — Source data Fig. 7 [file 44319_2026_743_MOESM13_ESM.zip › Figure 7/7D/Cellcycleanalysis.xlsx]

## Sheet: SCC13
SCC13
	shNC					shCDKN3
G1	61.0423	53.6171	64.4804	55.641	64.1017	68.1208	62.8482	67.9993	58.6664	68.5588
S	11.3149	16.1251	11.6875	11.1303	10.4817	7.7762	10.3724	5.80311	7.82491	4.39168
G2/M	27.6428	30.2578	23.8321	33.2288	25.4166	24.103	26.7795	26.1976	33.5087	27.0495

## Sheet: A431
A431
	shNC					shCDKN3
G1	65.47	71.4225	61.6553	64.3363	71.6997	72.5207	77.9251	66.7745	68.6163	74.3018
S	15.3423	13.0056	14.8963	17.9178	11.1004	9.67668	6.95034	9.45497	14.0149	9.93159
G2/M	19.1876	15.5719	23.4484	17.7459	17.1999	17.8026	15.1246	23.7705	17.3689	15.7666
